# Supplementary material for: A dental revolution: The association between occlusion and chewing behaviour
Source: PLoS One. 2021 Dec 15;16(12):e0261404. doi: 10.1371/journal.pone.0261404 (PMC8673603; doi:10.1371/journal.pone.0261404)
Supplement: S1 Data — (CSV) [file pone.0261404.s005.csv]

Site	SK Number	Area3D	Area2D	ORI	BPI_Area	LPI_Area	PII_Area	Total_Area	BPI_proportion	LPI_proportion	PII_proportion	DipAngleBPI	DipAngleLPI	DipAnglePII	DipAngleAllFacets	Period
York Barbican	1256	121.12	91.78	1.31967749	20.89	12.23	11.33	44.45	46.99662542	27.51406074	25.48931384	29.565	15.645	22.79	24.39125	pre-Industrial
York Barbican	2033	131.34	98.31	1.335978029	23.33	29.33	18.82	71.48	32.63850028	41.03245663	26.32904309	24.1275	23.99	23.74	23.97181818	pre-Industrial
York Barbican	2228	124.52	86.99	1.4314289	13.52	16.47	13.003	42.993	31.44697974	38.30856186	30.2444584	26.92	14.7425	22.33	20.99777778	pre-Industrial
York Barbican	2246	115.25	80.57	1.430433164	5.18	12.66	9.28	27.12	19.10029499	46.68141593	34.21828909	8.955	28.7975	24.3325	23.043	pre-Industrial
York Barbican	2283	98.88	76.94	1.285157265	10.39	23.59	7.87	41.85	24.82676225	56.36798088	18.80525687	16.8175	15.70333333	16.99	16.48444444	pre-Industrial
York Barbican	2392	141.73	105.36	1.345197418	22.45	11.38	9.59	43.42	51.70428374	26.20912022	22.08659604	22.31	21.69	10.5	18.16666667	pre-Industrial
York Barbican	2670	121.61	80.04	1.519365317	11.52	14.3	12.87	38.69	29.77513569	36.9604549	33.26440941	24.23	29.325	23.32	25.29571429	pre-Industrial
York Barbican	2708	133.54	77.82	1.716011308	20.37	15.7	7.39	43.46	46.87068569	36.12517257	17.00414174	23.02	29.50333333	37.87	28.48111111	pre-Industrial
York Barbican	2714	109.98	71.93	1.528986515	6.43	9.31	13.28	29.02	22.15713301	32.08132323	45.76154376	27.995	30.965	24.76	27.90666667	pre-Industrial
York Barbican	2976	123.15	84.58	1.456017971	6.78	10.79	5.44	23.01	29.4654498	46.89265537	23.64189483	19.01	8.87	26.47	21.05	pre-Industrial
York Barbican	3014	131.67	78.55	1.676257161	10.8	6.58	11.22	28.6	37.76223776	23.00699301	39.23076923	24.6975	23.82	26.465	25.07714286	pre-Industrial
York Barbican	3029	135.04	93.44	1.445205479	13.88	7.19	12.15	33.22	41.782059	21.6435882	36.5743528	25.54666667	17.645	21.97666667	22.2325	pre-Industrial
York Barbican	3157	121.72	84.76	1.436054743	8.18	5.85	12.76	26.79	30.53378126	21.83650616	47.62971258	31.45	31.08	20.69333333	26.01	pre-Industrial
York Barbican	3279	129.89	88.64	1.465365523	10.72	7.6	4.12	22.44	47.77183601	33.86809269	18.3600713	16.095	24.19	25.59	22.47714286	pre-Industrial
York Barbican	3296	114.16	69.82	1.635061587	3.52	4.93	5.85	14.3	24.61538462	34.47552448	40.90909091	32.595	24.52	35.7	32.222	pre-Industrial
York Barbican	3308	137.18	92.77	1.47871079	11.13	17.7	9.89	38.72	28.74483471	45.71280992	25.54235537	21.17666667	17.095	26.87	21.63714286	pre-Industrial
York Barbican	3425	161.32	105.37	1.530986049	22.28	25.99	13.35	61.62	36.15709185	42.17786433	21.66504382	16.454	25.735	17.18	19.72916667	pre-Industrial
York Barbican	3492	124.81	90.26	1.382783071	7.81	11.89	6.72	26.42	29.56093868	45.00378501	25.43527631	18.77333333	26.88	25.245	23.81444444	pre-Industrial
York Barbican	3494	118.77	89.43	1.328077826	21.83	14.69	9.21	45.73	47.7367155	32.1233326	20.13995189	30.76	18.315	15.15666667	22.79333333	pre-Industrial
York Barbican	3649	157.29	97.43	1.614389818	19.4	14.41	4.26	38.07	50.95876018	37.8513265	11.18991332	31.065	23.495	41.595	32.05166667	pre-Industrial
York Barbican	3650	159.44	101.03	1.578145105	16.1	12.15	18.34	46.59	34.55677184	26.07855763	39.36467053	22.18666667	23.565	27.1625	24.70444444	pre-Industrial
York Barbican	3701	133.12	92.04	1.446327684	24.39	23.13	11.48	59	41.33898305	39.20338983	19.45762712	16.5625	16.8575	24.03333333	18.70727273	pre-Industrial
York Barbican	3722	93.64	74.43	1.258094854	15.39	15.71	10.23	41.33	37.23687394	38.01112993	24.75199613	11.82	17.04666667	15.99666667	15.34625	pre-Industrial
York Barbican	3743	131.37	81.61	1.6097292	6.67	2.59	6.64	15.9	41.94968553	16.28930818	41.76100629	30.22	16.77	24.46	25.226	pre-Industrial
York Barbican	3775	146.36	92.11	1.58896971	12.16	20.14	17.55	49.85	24.39317954	40.40120361	35.20561685	21.89	26.58666667	24.79333333	24.42333333	pre-Industrial
York Barbican	3787	133.7	91.96	1.453892997	6.22	11.39	10.67	28.28	21.99434229	40.2758133	37.72984441	14.89666667	29	15.645	19.14	pre-Industrial
York Barbican	3800	132.02	98.79	1.336370078	7.27	17.52	26.98	51.77	14.04288198	33.84199343	52.11512459	18.165	17.14	20.1525	18.70666667	pre-Industrial
York Barbican	3956	125.65	93.7	1.340981857	10.35	20.86	13.83	45.04	22.97957371	46.31438721	30.70603908	15.61666667	19.71	24.065	19.2	pre-Industrial
York Barbican	3968	124.01	85.2	1.455516432	8.27	5.36	9.77	23.4	35.34188034	22.90598291	41.75213675	26.57	25.62	26.24333333	26.29428571	pre-Industrial
York Barbican	4000	135.76	89.41	1.518398389	19.66	15.46	13.44	48.56	40.48599671	31.8369028	27.67710049	18.005	27.82333333	9.82	21.55	pre-Industrial
York Barbican	4027	95.32	73.36	1.299345692	18.83	16.8	5.04	40.67	46.29948365	41.3080895	12.39242685	15.93333333	13.73333333	6.69	13.67	pre-Industrial
York Barbican	4079	143.89	104.22	1.380637114	8.5	20.71	12.2	41.41	20.52644289	50.01207438	29.46148273	8.5	18.47	21.075	17.518	pre-Industrial
Blackfriars	98	121.12	79.31	1.527171857	4.29	20.55	16.01	40.85	10.50183599	50.30599755	39.19216646	21.51333333	22.41666667	29.615	23.8775	pre-Industrial
Blackfriars	134	148.02	98.19	1.507485487	2.33	16.65	9.52	28.5	8.175438596	58.42105263	33.40350877	15.27	15.1125	32.655	20.14714286	pre-Industrial
Blackfriars	233	117.1	86.8	1.349078341	14.99	19.87	11.29	46.15	32.48104009	43.0552546	24.46370531	23.63	31.7625	20.86666667	26.054	pre-Industrial
Blackfriars	278	149.14	100.87	1.47853673	12.91	21.64	17.11	51.66	24.99032133	41.88927604	33.12040263	22.4	30.045	23.58333333	25.50272727	pre-Industrial
Blackfriars	287	123.87	75.43	1.642184807	15.47	15.9	9.7	41.07	37.66739713	38.71439007	23.61821281	32.3325	27.78333333	29.60666667	30.15	pre-Industrial
Blackfriars	311	142.62	99.56	1.432503013	18.69	9.92	20.58	49.19	37.99552755	20.16670055	41.8377719	38.485	26.175	14.23	29.34375	pre-Industrial
Blackfriars	317	126.64	88.4	1.432579186	12.43	13.8	12.51	38.74	32.08569954	35.62209602	32.29220444	34.34333333	16.4	23.47	24.89625	pre-Industrial
Blackfriars	341	114.74	76.08	1.508149317	9.99	13.35	9.57	32.91	30.35551504	40.56517776	29.0793072	27.32666667	15.82	32.025	26.85777778	pre-Industrial
Blackfriars	411	114.64	79.71	1.438213524	7.02	26.77	15.84	49.63	14.14467056	53.93914971	31.91617973	17.86666667	20.885	19.59	19.59111111	pre-Industrial
Box Lane	33	119.25	82.2	1.450729927	10.53	19.7	12.45	42.68	24.67197751	46.1574508	29.1705717	14.57	22.71	24.86666667	20.915	pre-Industrial
Box Lane	42	127.9	95.36	1.341233221	17.58	27.79	9.04	54.41	32.31023709	51.07517001	16.61459291	16.38333333	18.9775	23.34	19.85636364	pre-Industrial
Box Lane	45	109.69	83.48	1.313967417	17.5	12.92	10.47	40.89	42.79775006	31.59696747	25.60528247	19.4975	11.57666667	19.72	16.90666667	pre-Industrial
Box Lane	57	159.66	99.75	1.600601504	23.03	18.34	12.94	54.31	42.40471368	33.7691033	23.82618302	22.7625	34.13333333	32.11333333	28.979	pre-Industrial
Box Lane	32B	153.32	83.29	1.840797215	11.88	8.74	5.86	26.48	44.86404834	33.0060423	22.12990937	32.63666667	8.28	37.335	27.02	pre-Industrial
Box Lane	40A	134.71	95.43	1.411610605	15.3	21.84	8.11	45.25	33.8121547	48.26519337	17.92265193	25.52	27.225	17.69	23.77	pre-Industrial
Box Lane	44B	154.76	100.35	1.542202292	12.95	17.35	8.23	38.53	33.61017389	45.02984687	21.35997924	27.1775	30.485	18.29666667	25.95818182	pre-Industrial
St James Chichester	21	134.52	94.41	1.424849063	18.34	15.42	11.26	45.02	40.73745002	34.2514438	25.01110618	19.59666667	27.87	25.2525	23.94888889	pre-Industrial
St James Chichester	22	145.78	101.51	1.436114669	21.26	17.46	13.29	52.01	40.87675447	33.57046722	25.55277831	20.59666667	20.72	21.13333333	20.82875	pre-Industrial
St James Chichester	39	143.48	91.02	1.576356845	9.46	15.8	9.56	34.82	27.16829408	45.37622056	27.45548535	26.02333333	27.46666667	28.1	27.08375	pre-Industrial
St James Chichester	41	102.65	75.44	1.360683987	4.42	9.25	6.06	19.73	22.40243284	46.88291941	30.71464774	33.59	13.09	23.42	20.44571429	pre-Industrial
St James Chichester	64	125.58	94.44	1.329733164	11.83	10.84	7.17	29.84	39.64477212	36.32707775	24.02815013	20.67	18.305	29.94	22.97166667	pre-Industrial
St James Chichester	83	121.86	89.81	1.356864492	15.57	14.61	18.33	48.51	32.09647495	30.11750155	37.7860235	32.00333333	20.67	22.04	25.605	pre-Industrial
St James Chichester	88	135.09	96.35	1.402075765	10.98	17.37	10.08	38.43	28.57142857	45.19906323	26.2295082	14.0625	17.74	29.195	18.765	pre-Industrial
St James Chichester	100	113.65	74.94	1.516546571	6.82	12.89	9.18	28.89	23.60678435	44.61751471	31.77570093	23	22.20333333	41.68666667	29.70875	pre-Industrial
St James Chichester	106	133.91	89.87	1.490041171	8.25	17.73	10.3	36.28	22.73980154	48.86990077	28.39029768	26.59333333	31.275	27.29666667	28.0275	pre-Industrial
St James Chichester	124	137.26	81.63	1.681489648	18.05	19.14	12.32	49.51	36.45728136	38.6588568	24.88386185	34.43666667	39.36333333	23.20666667	32.33555556	pre-Industrial
St James Chichester	167	137.65	94.93	1.450015801	18.66	18.79	9.88	47.33	39.42531164	39.69997887	20.87470949	19.53333333	30.05	25.675	25.0125	pre-Industrial
St James Chichester	187	142.59	91.22	1.563144047	14.03	7.54	9.19	30.76	45.61118336	24.51235371	29.87646294	25.75333333	24.47	32.565	27.81	pre-Industrial
St James Chichester	257	154.18	97.41	1.582794374	11.59	14.96	11.21	37.76	30.69385593	39.61864407	29.6875	21.95666667	38.475	23.15	27.01714286	pre-Industrial
St James Chichester	291	114.3	85.76	1.332789179	13.75	21.68	11.19	46.62	29.49377949	46.5036465	24.002574	21.01	20.26666667	25.29	21.80125	pre-Industrial
St James Chichester	295	107.24	74.82	1.433306603	10.47	17.09	14.21	41.77	25.06583672	40.91453196	34.01963131	19.73666667	31.01	16.31666667	22.35444444	pre-Industrial
St James Chichester	315	142.73	89.11	1.601728201	7.59	21.14	18.38	47.11	16.11122904	44.87369985	39.01507111	14.765	30.115	28.49	25.465	pre-Industrial
St James Chichester	328	133.96	91.76	1.459895379	17.05	15.08	12.5	44.63	38.20300246	33.78893121	28.00806632	21.0325	20.96	28.9675	24.192	pre-Industrial
St James Chichester	338	143.56	86.29	1.663692201	8.31	13.71	11.96	33.98	24.4555621	40.3472631	35.19717481	16.29666667	31.45666667	37.29333333	28.34888889	pre-Industrial
St James Chichester	339	114.14	83.5	1.366946108	9.31	10.79	10.34	30.44	30.5847569	35.44678055	33.96846255	19.63	15.35	18.2625	17.96545455	pre-Industrial
St James Chichester	340	131.83	89.85	1.46722315	13.1	14.14	5.68	32.92	39.79343864	42.95261239	17.25394897	18.90333333	20.095	12.47333333	17.451	pre-Industrial
St James Chichester	341	154.76	102.39	1.51147573	16.34	11.36	13.48	41.18	39.67945605	27.5862069	32.73433706	27.18666667	24.13	25.92333333	25.94875	pre-Industrial
St James Chichester	359	109.64	74.42	1.473259876	7.02	8.44	12.04	27.5	25.52727273	30.69090909	43.78181818	25.88	23.6675	27.47333333	25.42777778	pre-Industrial
St James Chichester	370	97.74	76.92	1.270670827	13.04	15.34	9.32	37.7	34.58885942	40.68965517	24.72148541	23.265	16.08	16.56	18.82363636	pre-Industrial
St James Chichester	373	111.67	83.34	1.339932805	18.39	7.77	7.83	33.99	54.10414828	22.85966461	23.03618711	15.21	16.4	26.84333333	21.225	pre-Industrial
Coronation Street	1	158.06	98.96	1.597210994	17.41	18.66	18.29	54.36	32.0272259	34.32671082	33.64606328	12.47	29.21666667	30.326	26.422	Industrial
Coronation Street	70	134.9	90.68	1.487648875	6.29	3.79	10.61	20.69	30.40115998	18.31802803	51.28081199	31.83	25.11	30.96666667	30.27833333	Industrial
Coronation Street	80	134.9	79.95	1.687304565	0.5	11.39	6.81	18.7	2.673796791	60.90909091	36.4171123	6.24	18.96	36.255	23.334	Industrial
Coronation Street	122	132.63	84.72	1.565509915	6.94	13.21	14.11	34.26	20.25685931	38.55808523	41.18505546	29.39	33.555	41.975	35.90888889	Industrial
Coronation Street	189	110.33	83.48	1.321633924	10.58	19.29	11.24	41.11	25.7358307	46.92288981	27.34127949	29.6675	39.76333333	15.655	27.32545455	Industrial
Coronation Street	195	128.87	78.79	1.635613657	7.41	10.8	13.3	31.51	23.51634402	34.27483339	42.2088226	33.555	42.69666667	34.2375	36.29636364	Industrial
Coronation Street	203	137.35	85.99	1.597278753	4.28	8.41	15.17	27.86	15.36252692	30.18664752	54.45082556	23.995	32.85	25.345	26.88375	Industrial
Coronation Street	243	147.41	96.49	1.52772308	6.25	16.66	20.11	43.02	14.52812645	38.72617387	46.74569967	17.18333333	25.12333333	21.376	21.25454545	Industrial
Coronation Street	300	148.73	81.92	1.815551758	18.46	16.7	18.2	53.36	34.5952024	31.29685157	34.10794603	31.97333333	40.425	38.17	36.60555556	Industrial
Coronation Street	301	112.09	81.48	1.375675012	18.03	10.22	9.51	37.76	47.74894068	27.06567797	25.18538136	27.4975	18.07	21.94333333	24.23625	Industrial
Coronation Street	315	127.46	77.83	1.637671849	4.83	5.47	9.98	20.28	23.81656805	26.97238659	49.21104536	12.735	25.62333333	32.66	25.88666667	Industrial
Coronation Street	371	153.81	105.71	1.455018447	2.64	21.12	21.26	45.02	5.864060418	46.91248334	47.22345624	23.46	30.13	25.576	26.85888889	Industrial
Coronation Street	430	147.57	89.88	1.641855808	19.29	9.99	17.75	47.03	41.01637253	21.24176058	37.74186689	34.26333333	37.335	32.2875	34.06777778	Industrial
Coronation Street	435	110.19	80.83	1.363231473	12.44	18.38	18.03	48.85	25.46571136	37.62538383	36.90890481	26.51	38.965	14.05	25.12444444	Industrial
Coronation Street	462	137.27	89.07	1.541147412	7.58	12.54	12.38	32.5	23.32307692	38.58461538	38.09230769	18.29333333	26.39666667	19.25666667	21.31555556	Industrial
Coronation Street	502	107.03	74.15	1.443425489	21.59	19.69	2.51	43.79	49.30349395	44.96460379	5.731902261	23.545	24.105	33.855	25.831	Industrial
Coronation Street	527	130.93	91.58	1.429678969	13.71	20.24	10.8	44.75	30.63687151	45.22905028	24.13407821	11.86333333	24.56	23.57	19.99777778	Industrial
Coronation Street	579	152.14	103.88	1.464574509	14.92	26.74	20.51	62.17	23.99871321	43.0110986	32.99018819	26.62666667	31.52	26.29333333	27.725	Industrial
Coronation Street	613	113.93	78.25	1.455974441	9.55	11.21	22.64	43.4	22.00460829	25.82949309	52.16589862	38.2825	36.2	22.63	31.24	Industrial
Coronation Street	623	137.5	82.18	1.673156486	13.73	3.69	10.49	27.91	49.19383733	13.22106772	37.58509495	42.12	33.855	32.62333333	35.68857143	Industrial
Coronation Street	910	138.66	92.57	1.497893486	4.36	7.42	7.87	19.65	22.18829517	37.76081425	40.05089059	32.08	24.49	25.97	27.1275	Industrial
Coronation Street	928	144.56	87.72	1.647970816	4.73	17.71	8.96	31.4	15.06369427	56.40127389	28.53503185	40.08	32.87333333	16.42666667	29.79333333	Industrial
Coronation Street	972	107.52	85.22	1.261675663	14.98	26.68	10.82	52.48	28.54420732	50.83841463	20.61737805	11.09	21.07333333	19.43333333	16.588	Industrial
Coronation Street	980	133.86	91.1	1.469374314	14.94	17.17	7.36	39.47	37.85153281	43.50139346	18.64707373	22.63	15.54	24.7	21.63375	Industrial
Coronation Street	1010	126.21	80.05	1.5766396	9.95	15.07	13.95	38.97	25.53246087	38.67077239	35.79676674	33.83333333	23.945	28.11666667	29.2175	Industrial
St Michaels	170	130.3939752	83.895	1.554252044	19.43	9.14	13.64	42.21	46.03174603	21.65363658	32.31461739	50.175	47.595	14.73333333	37.78777778	Industrial
St Michaels	316	149.2746565	90.82	1.643631981	7.37	7.18	13.17	27.72	26.58730159	25.9018759	47.51082251	35.43	26.565	33.82666667	32.21	Industrial
St Michaels	339	140.2869584	92.15	1.522376109	10.36	10.73	11.09	32.18	32.19390926	33.34369173	34.46239901	32.58333333	29.935	32.96	32.0625	Industrial
St Michaels	387	99.79334459	60.72	1.643500405	6.61	1.6	10.18	18.39	35.94344753	8.700380642	55.35617183	35.9075	35.84	19.475	28.59666667	Industrial
St Michaels	426	122.0184274	81	1.506400338	19.26	13.66	8.82	41.74	46.14278869	32.72640153	21.13080977	45.48	35.66	17.81333333	34.07555556	Industrial
St Michaels	443	92.17221658	66.32	1.389810262	8.16	11.98	13.74	33.88	24.0850059	35.36009445	40.55489965	35.91333333	20.485	24.91	27.93	Industrial
St Michaels	578	110.3951459	86.57	1.275212497	9.94	18.89	17.61	46.44	21.4039621	40.67614126	37.91989664	22.145	26.2925	21.6	23.50454545	Industrial
St Michaels	599	152.2237223	93.64	1.625627107	6.36	13.72	11.23	31.31	20.31299904	43.81986586	35.8671351	16.71	24.57666667	13.42	18.42625	Industrial
St Michaels	721	116.1364884	73.81	1.573451949	3.95	6.01	13.72	23.68	16.68074324	25.38006757	57.93918919	32.91	28.08666667	35.46333333	32.05875	Industrial
St Michaels	1090	127.1429541	73.42	1.731720977	6.03	3.67	26.45	36.15	16.68049793	10.15214385	73.16735823	28.51	32.64666667	34.415	32.51333333	Industrial
St Michaels	1606	93.7774338	60.15	1.559059581	9.12	11.06	19.13	39.31	23.20020351	28.13533452	48.66446197	35.205	37.02666667	25.335	31.42555556	Industrial
St Michaels	1629	141.3705733	97.46	1.450549695	13.54	14.7	19.21	47.45	28.53530032	30.97997893	40.48472076	38.344	20.745	13.625	26.15545455	Industrial
St Michaels	1728	109.8478501	80.28	1.368309044	10.6	9.44	14.76	34.8	30.45977011	27.12643678	42.4137931	36.64	29.83	13.43666667	24.75	Industrial
St Michaels	1968	123.5047575	74.01	1.668757701	12.43	18.17	15.69	46.29	26.85245193	39.25253835	33.89500972	15.5575	15.60666667	25.46	18.543	Industrial
St Michaels	1986	126.1459635	82.83	1.522950181	2.98	7.95	8.13	19.06	15.63483736	41.71038825	42.6547744	6.11	24.81	38.13	28.35333333	Industrial
St Michaels	2040	157.0483719	94.6	1.660130781	18.4	10.17	21.01	49.58	37.1117386	20.51230335	42.37595805	45.43666667	43.52	25.25333333	37.38875	Industrial
St Michaels	2044	120.5995456	81.34	1.482659769	7.97	5.63	20.75	34.35	23.20232897	16.39010189	60.40756914	25.56	26.5	NA	26.03	Industrial
St Michaels	2359	142.6249668	77.35	1.843890974	9	25	15.11	49.11	18.32620648	50.9061291	30.76766443	23.93666667	38.43666667	28.535	30.52375	Industrial
St Michaels	2583	132.0065508	81.55	1.618719201	3.31	18.88	21.15	43.34	7.637286571	43.56252884	48.80018459	31.75	39.82	26.34	32.814	Industrial
St Michaels	2729	110.2619506	85.98	1.28241394	4.71	5.21	8.95	18.87	24.96025437	27.6099629	47.42978272	22.445	33.03	20.155	23.646	Industrial
St Michaels	3084	118.716616	60.69	1.956114945	8.16	21.14	12.08	41.38	19.71967134	51.08748188	29.19284679	26.535	39.01	38.215	35.49375	Industrial
St Michaels	3639	128.81	83.16	1.654990667	14.88	7.8	13.29	35.97	41.36780651	21.68473728	36.94745621	38.49666667	39.85	31.88	36.35375	Industrial
St Michaels	3720	129.1747921	82.21	1.571278337	23.83	12.14	19.27	55.24	43.13902969	21.97682839	34.88414193	40.5075	42.135	20.72	32.918	Industrial
St Michaels	3895	126.1102664	72.32	1.743781339	8.52	34.9	23.52	66.94	12.72781595	52.13624141	35.13594264	26.52333333	37.67333333	35.002	33.41818182	Industrial
St Michaels	4079	145.5590381	86.93	1.674439642	17.38	7.64	13.62	38.64	44.97929607	19.77225673	35.2484472	43.94333333	31.88	27.49	34.20875	Industrial
St Michaels	4293	137.1717455	81.4	1.685156579	11.11	10.27	15.65	37.03	30.00270051	27.73426951	42.26302998	41.195	39.865	27.65666667	36.38666667	Industrial
St Michaels	4309	168.3863818	99.85	1.686393408	5.94	14.62	26.76	47.32	12.55283178	30.89602705	56.55114117	22.25	36.39666667	26.455	28.176	Industrial
St Michaels	4486	86.17791675	60.26	1.430101506	9.775	11.07	13.11	33.955	28.7881019	32.6019732	38.6099249	29.86666667	34.9725	18.5175	27.59636364	Industrial
St Michaels	4984	93.5061291	62.93	1.485875244	11.22	1.34	6.29	18.85	59.52254642	7.108753316	33.36870027	23.9825	22.33	25.525	23.955	Industrial
St Michaels	5140	161.17	96.21	1.675189689	13.89	11.8	15.6	41.29	33.64010656	28.57834827	37.78154517	38.965	33.17666667	23.13666667	32.48	Industrial
St Michaels	79	109.2582389	70.74	1.544504366	9.6	14.46	12.47	36.53	26.27977005	39.58390364	34.13632631	26.75	37.24	21.38	29.98125	pre-Industrial
St Michaels	183	130.7636533	88.83	1.472066344	1.05	11.34	3.36	15.75	6.666666667	72	21.33333333	21.57	27.35666667	21.50333333	24.02142857	pre-Industrial
St Michaels	465	140.89	80.78	1.744119832	4.05	5.65	4.08	13.78	29.3904209	41.00145138	29.60812772	27.54	36.01	33.9	32.48333333	pre-Industrial
St Michaels	889	111.051988	78.55	1.413774513	13.25	9.85	8.29	31.39	42.21089519	31.3794202	26.40968461	34.78333333	20.85	26.535	28.9175	pre-Industrial
St Michaels	962	87.62170551	66.62	1.315246255	15.26	16.21	11.27	42.74	35.70425831	37.92700047	26.36874123	19.285	28.63333333	17.70333333	22.1975	pre-Industrial
St Michaels	1361	127.4506409	77.99	1.634192088	5.72	12.15	9.21	27.08	21.1225997	44.86706056	34.01033973	29.89666667	28.12	28.41	28.85875	pre-Industrial
St Michaels	1462	109.8890916	70.47	1.559374082	9.86	11.39	5.06	26.31	37.47624477	43.29152414	19.23223109	23.35	25.8775	16.225	22.8325	pre-Industrial
St Michaels	1892	122.1461397	70.84	1.724253807	8.09	12.35	11.62	32.06	25.23393637	38.52152215	36.24454148	21.96666667	16.52333333	24.5975	21.386	pre-Industrial
St Michaels	3448	150.024904	90.65	1.654990667	9.95	10.99	10.48	31.42	31.66772756	34.9777212	33.35455124	26.265	30.59	33.79333333	30.71	pre-Industrial
St Michaels	3852	90.60664684	65.27	1.388182118	10.87	11.49	12.32	34.68	31.34371396	33.13148789	35.52479815	32.455	21.88	25.2475	26.95	pre-Industrial
St Michaels	3978	139.0147248	79.64	1.745538985	5.4	12.98	11.84	30.22	17.86896095	42.95168762	39.17935142	34.38333333	39.79	27.49	34.6875	pre-Industrial
St Michaels	4484	94.16787285	74.44	1.265017099	9.99	22.84	14.34	47.17	21.17871529	48.42060632	30.4006784	20.26	18.5775	15.99	18.09545455	pre-Industrial
St Michaels	4509	105.0503073	81.98	1.281413849	14.42	19.52	15	48.94	29.46465059	39.88557417	30.64977523	25.81666667	23.2575	16.44666667	21.982	pre-Industrial
St Michaels	4597	149.1724097	84.23	1.771012818	7.93	2.66	7.14	17.73	44.72645234	15.00282008	40.27072758	40.7	46.835	37.73	41.60428571	pre-Industrial
St Michaels	5202	107.2457498	77.01	1.392621086	1.02	2.55	4.31	7.88	12.94416244	32.36040609	54.69543147	44.05	16.255	20.375	23.462	pre-Industrial
St Michaels	5281	93.00068834	75.69	1.228705091	7.24	14.41	13.33	34.98	20.69754145	41.19496855	38.10748999	14.68333333	15.57	14.69	15.04	pre-Industrial
Hereford Cathedral	129	166.03	106.23	1.562929493	9.51	5.98	9.55	25.04	37.97923323	23.88178914	38.13897764	25.43666667	24.42	31.42	27.85571429	pre-Industrial
Hereford Cathedral	131	86.82	69.83	1.24330517	11.92	17.37	7.43	36.72	32.46187364	47.30392157	20.23420479	23.71333333	15.41	14.03	18.17875	pre-Industrial
Hereford Cathedral	139	86.94	67.47	1.288572699	7.8	7.84	3.41	19.05	40.94488189	41.15485564	17.90026247	28.35666667	10.29	22.725	21.58571429	pre-Industrial
Hereford Cathedral	221	138.19	90.02	1.53510331	8.33	3.05	11.65	23.03	36.17021277	13.24359531	50.58619192	27.30666667	18.74	20.03333333	22.96571429	pre-Industrial
Hereford Cathedral	225	118.83	85.09	1.39652133	9.41	19.69	12.48	41.58	22.63107263	47.35449735	30.01443001	16.91666667	13.20666667	13.32	14.48111111	pre-Industrial
Hereford Cathedral	341	122.42	83.23	1.470863871	6.42	17.89	10.21	34.52	18.59791425	51.82502897	29.57705678	10.685	16.57	34.895	20.71666667	pre-Industrial
Hereford Cathedral	410	113.86	73.29	1.553554373	2.24	17.78	11.11	31.13	7.195631224	57.11532284	35.68904594	8.46	18.7425	28.80666667	21.23125	pre-Industrial
Hereford Cathedral	581	119.13	79.17	1.504736643	16.15	11.36	11.22	38.73	41.69894139	29.33126775	28.96979086	37.54	13.74	5.51	24.98857143	pre-Industrial
Hereford Cathedral	645	109.54	69.64	1.572946582	1.85	8.39	7.2	17.44	10.60779817	48.10779817	41.28440367	19.55	27.75	28.19	26.60333333	pre-Industrial
Hereford Cathedral	713	113.4	80.02	1.417145714	11.63	15.51	14.25	41.39	28.09857453	37.47281952	34.42860594	25.25	22.065	27.49333333	25.295	pre-Industrial
Hereford Cathedral	787	133.99	85.82	1.561291074	7.76	15.54	14.71	38.01	20.41568008	40.8839779	38.70034202	14.625	20.6375	22.57333333	19.94666667	pre-Industrial
Hereford Cathedral	800	141.66	89.2	1.588116592	9.93	13.41	18.57	41.91	23.69362921	31.99713672	44.30923407	23.38333333	26.28666667	25.86666667	25.17888889	pre-Industrial
Hereford Cathedral	886	119.34	87.85	1.358451907	11.86	16.73	8.25	36.84	32.19326819	45.41259501	22.39413681	9.945	17.865	25.72333333	18.72444444	pre-Industrial
Hereford Cathedral	905	98.93	66.5	1.487669173	13.75	14.39	11.63	39.77	34.57379935	36.18305255	29.2431481	26.345	14.705	27.04	23.60875	pre-Industrial
Hereford Cathedral	911	119.13	84.92	1.402849741	13.26	22.63	8.84	44.73	29.64453387	50.59244355	19.76302258	29.7	19.775	18.77333333	23.11090909	pre-Industrial
Hereford Cathedral	921	110.78	86.44	1.281582601	21.68	20.82	11.47	53.97	40.17046507	38.57698722	21.25254771	7.99	20.4075	24.98	19.17222222	pre-Industrial
Hereford Cathedral	1003	165.72	103.6	1.5996139	20.83	28.59	11.22	60.64	34.35026385	47.14709763	18.50263852	17.3675	7.755	27.07666667	18.46777778	pre-Industrial
Hereford Cathedral	1517	130.73	81.33	1.607401943	13.85	16.96	13.17	43.98	31.49158709	38.56298317	29.94542974	21.56333333	28.9575	24.39	25.47777778	pre-Industrial
Hereford Cathedral	1783	114.81	82.61	1.389783319	16.35	11.25	6.09	33.69	48.53072128	33.39269813	18.07658059	20.43	17.08333333	27.155	20.85625	pre-Industrial
Hereford Cathedral	1960	155.7	98.23	1.585055482	11.23	18.22	16.33	45.78	24.5303626	39.79903888	35.67059851	30.39	27.6	19.73	25.02428571	pre-Industrial
Hereford Cathedral	2100	103.42	78.37	1.319637616	4.44	10.44	10.01	24.89	17.83848935	41.94455605	40.2169546	10.675	25.12666667	23.67	20.58142857	pre-Industrial
Hereford Cathedral	2132	180	113.89	1.580472386	9.79	13.28	8.39	31.46	31.11888112	42.21233312	26.66878576	10.21	12.29	35.01666667	20.2925	pre-Industrial
Hereford Cathedral	2146	116.31	77.44	1.501936983	13.25	4.52	6.01	23.78	55.71909167	19.00756939	25.27333894	23.335	19.615	25.595	22.84833333	pre-Industrial
Hereford Cathedral	2149	126.56	88.91	1.423461928	13.84	17.53	13.28	44.65	30.99664054	39.26091825	29.74244121	23.41	25.19	21.645	23.61111111	pre-Industrial
Hereford Cathedral	2245	129.44	86.51	1.496243209	6.15	22.38	5.28	33.81	18.18988465	66.1934339	15.61668146	24.11	13.205	17.08	15.66833333	pre-Industrial
Hereford Cathedral	2452	152.73	104.94	1.455403087	16.64	18.88	17.1	52.62	31.62295705	35.87989358	32.49714937	21.9675	23.6	25.055	23.1475	pre-Industrial
Hereford Cathedral	2501	131.98	89.9	1.46807564	4.74	3.18	4.94	12.86	36.85847589	24.72783826	38.41368585	14.36	30.07	15.64	18.9275	pre-Industrial
Hereford Cathedral	2602	134.87	82.87	1.627488838	5.43	26.3	8.38	40.11	13.53777113	65.56968337	20.8925455	23.58333333	31.82	19.62333333	25.00888889	pre-Industrial
Hereford Cathedral	2640	113.59	79.93	1.421118479	9.81	15.59	8.93	34.33	28.57558986	45.41217594	26.0122342	13.60666667	24.51666667	15.68	18.21625	pre-Industrial
Hereford Cathedral	2647	137.29	90.76	1.51267078	7.76	9.79	8.45	26	29.84615385	37.65384615	32.5	12.59	23.29	29.17	21.4825	pre-Industrial
Hereford Cathedral	2765	113.87	78.6	1.448727735	9.25	17.58	24.24	51.07	18.11239475	34.42334051	47.46426473	19.995	32.615	16.905	23.17166667	pre-Industrial
Hereford Cathedral	2853	129.65	86.26	1.503014143	13.53	15.26	9.97	38.76	34.90712074	39.37048504	25.72239422	16.69	29.68666667	29.88333333	25.42	pre-Industrial
Hereford Cathedral	2883	132.27	94.92	1.393489254	15.3	19.73	7.63	42.66	35.8649789	46.24941397	17.88560713	24.57666667	13.57666667	13.275	17.62625	pre-Industrial
Hereford Cathedral	3000	106.89	68.32	1.56454918	13.15	5.87	10.31	29.33	44.8346403	20.01363791	35.15172179	29.2	36.15	17.03333333	25.97142857	pre-Industrial
Hereford Cathedral	3054	114.97	86.72	1.32576107	6.35	14.58	15.75	36.68	17.31188659	39.74918212	42.9389313	18.585	16.14666667	14.925	16.49428571	pre-Industrial
Hereford Cathedral	3152	125	82.41	1.516806213	13.99	12.71	18.93	45.63	30.65965374	27.8544817	41.48586456	34.785	29.95666667	21.97666667	28.17125	pre-Industrial
Hereford Cathedral	3268	125.25	87.62	1.429468158	9.51	22.07	11.99	43.57	21.82694515	50.65411981	27.51893505	14.5725	13.4175	17.33333333	14.90545455	pre-Industrial
Hereford Cathedral	3409	117.55	80.14	1.466808086	15.32	16.91	1.18	33.41	45.85453457	50.61358875	3.531876684	33.74	19.83	20.56	26.87625	pre-Industrial
Hereford Cathedral	3449	154.65	97.56	1.585178352	14.25	8.96	11.09	34.3	41.5451895	26.12244898	32.33236152	28.10333333	20.74	24.71333333	24.99125	pre-Industrial
Hereford Cathedral	3469	146.11	97.73	1.495037348	30.76	10.75	4.19	45.7	67.30853392	23.52297593	9.168490153	27.46666667	37.245	27.05	29.755	pre-Industrial
Hereford Cathedral	3767	130.91	81.32	1.609813084	11.95	17.21	1.03	30.19	39.58264326	57.005631	3.411725737	26.58333333	35.68	24.4	29.25166667	pre-Industrial
Hereford Cathedral	4090	139.88	91.44	1.529746282	12.43	4.34	8.18	24.95	49.81963928	17.39478958	32.78557114	17.32	26.245	29.4	24.32166667	pre-Industrial
St Brides	12	165.15	104.88	1.574656751	12.19	6.66	17.21	36.06	33.80476983	18.46921797	47.7260122	34.04	26.67333333	16.97333333	26.71	Industrial
St Brides	13	172.42	97.86	1.761904762	4.05	22.95	12.64	39.64	10.21695257	57.89606458	31.88698285	36.805	33.04	32.91666667	33.83555556	Industrial
St Brides	54	109.52	73.63	1.487437186	12.83	13.44	14.82	41.09	31.22414213	32.70868825	36.06716963	32.155	30.81	26.025	29.66333333	Industrial
St Brides	58	130.2	95.48	1.363636364	16.59	18.52	18.13	53.24	31.16078137	34.78587528	34.05334335	24.835	17.2275	13.4	18.4875	Industrial
St Brides	59	143.94	86.19	1.670031326	16.03	11.08	17.22	44.33	36.16061358	24.99436048	38.84502594	42.52	36.16	15.28333333	30.71625	Industrial
St Brides	61	175.1	98.93	1.76993834	1.61	8.73	1.16	11.5	14	75.91304348	10.08695652	47.45	21.84333333	41.63	30.922	Industrial
St Brides	63	128.78	75.14	1.713867447	3.62	14.93	16.97	35.52	10.19144144	42.03265766	47.7759009	17.05	32.27333333	39.535	32.11777778	Industrial
St Brides	64	125.6	86.17	1.457583846	12.95	21.54	22.68	57.17	22.65174042	37.67710338	39.6711562	21.2425	30.79	29.14	26.476	Industrial
St Brides	68	157.13	95.95	1.637623762	8.88	17.49	18.44	44.81	19.81700513	39.03146619	41.15152868	29.77	28.725	23.355	26.786	Industrial
St Brides	72	140.66	94.02	1.496064667	19.43	20.04	16.19	55.66	34.90837226	36.00431189	29.08731585	28.69	26.23666667	21.96333333	25.936	Industrial
St Brides	73	158.87	96.31	1.6495691	11.1	11.47	9.6	32.17	34.50419646	35.65433634	29.84146721	13.58	22.05	35.76	26.7875	Industrial
St Brides	96	152.73	95.94	1.591932458	7.95	12.38	13.35	33.68	23.60451306	36.75771971	39.63776722	19.18	19.22666667	26.2825	22.74875	Industrial
St Brides	100	144.87	90.73	1.59671553	16.08	4.7	13.82	34.6	46.47398844	13.58381503	39.94219653	41.3075	29.9	18.945	33.28857143	Industrial
St Brides	114	135.04	92.96	1.452667814	19.29	9.94	25.48	54.71	35.25863645	18.16852495	46.5728386	32.7375	32.01	25.2525	29.598	Industrial
St Brides	119	173.05	101.8	1.699901768	12.08	9.65	17.29	39.02	30.95848283	24.73090723	44.31060994	36.815	36.99	28.73333333	34.443	Industrial
St Brides	146	134.85	85.52	1.576824135	11.35	12.56	20.98	44.89	25.28402762	27.97950546	46.73646692	34.54	40.29333333	27.1025	33.291	Industrial
St Brides	150	113.38	85.85	1.320675597	6.91	15.43	26.32	48.66	14.20057542	31.70982326	54.08960132	33.86	31.1	22.81	30.17777778	Industrial
St Brides	152	117.83	79.31	1.485689068	8.6	14.22	22.25	45.07	19.08142889	31.55092079	49.36765032	32.375	44.28666667	20.076	29.799	Industrial
St Brides	154	149.57	84.44	1.771316911	15.46	13.35	9.07	37.88	40.81309398	35.24287223	23.94403379	39.3925	41.725	35.38666667	38.57555556	Industrial
St Brides	170	145.35	92.44	1.572371268	2.44	8.09	6.39	16.92	14.42080378	47.81323877	37.76595745	41.27	26.86	37.9	35.9825	Industrial
St Brides	186	111.14	84.56	1.314333018	11.38	19.8	24.87	56.05	20.30330062	35.32560214	44.37109723	39.01	22.835	3.26	21.985	Industrial
St Brides	191	146.62	93.7	1.564781217	6.53	9.75	20.78	37.06	17.62007555	26.30868861	56.07123583	31.595	36.47	29.21	31.62125	Industrial
St Brides	193	161.33	98.1	1.644546381	3.14	5.49	15.74	24.37	12.8846943	22.52769799	64.58760771	41.14	32.7	26.0125	30.08428571	Industrial
St Brides	198	135.92	92.87	1.463551201	6.95	15.39	18.39	40.73	17.06358949	37.78541616	45.15099435	22.03	30.79666667	18.64333333	24.33571429	Industrial
St Brides	209	153.44	106.94	1.434823265	10.27	11.89	29	51.16	20.07427678	23.24081314	56.68491009	42.73666667	36.02333333	24.974	32.83181818	Industrial
St Brides	214	156.81	91.53	1.713208784	7.1	8.75	5.77	21.62	32.839963	40.47178538	26.68825162	28.88	30.3	33.385	31.09166667	Industrial
St Brides	215	110.44	80.18	1.377400848	9	11.35	20.34	40.69	22.11845662	27.89383141	49.98771197	11.455	18.79333333	11.26	14.54428571	Industrial
St Brides	221	154.03	97.16	1.585323178	10.83	28.18	22.78	61.79	17.52710795	45.60608513	36.86680693	20.37	28.93	29.908	27.707	Industrial
St Brides	225	125.37	78.76	1.591797867	7.13	18.25	15.69	41.07	17.36060385	44.43632822	38.20306793	37.32	35.7525	24.895	31.723	Industrial
St Brides	226	136.54	87.24	1.565107749	14.91	10.73	9.45	35.09	42.4907381	30.5785124	26.9307495	13.31	19.22	10.66666667	13.74222222	Industrial
St Peters	19	161.7	95.52	1.692839196	13.75	16.46	16.37	46.58	29.51910691	35.33705453	35.14383856	32.03	32.7	31.56333333	32.0225	Industrial
St Peters	22	176.74	104.94	1.684200496	16.28	8.98	9.14	34.4	47.3255814	26.10465116	26.56976744	32.765	24.255	33.53666667	30.66428571	Industrial
St Peters	44	133.36	85.44	1.560861423	14.7	6.11	11.44	32.25	45.58139535	18.94573643	35.47286822	33.825	30.28	13.86	27.61428571	Industrial
St Peters	54	161.61	92.1	1.754723127	2.49	17.07	11.59	31.15	7.993579454	54.79935795	37.2070626	28.66	27.3675	46.75333333	34.79875	Industrial
St Peters	57	176.87	91.33	1.936603526	7.7	5.36	16.77	29.83	25.81293999	17.9684881	56.21857191	29.015	45.235	29.7	33.94285714	Industrial
St Peters	75	109.09	78.29	1.39340912	17.44	13.42	15.64	46.5	37.50537634	28.86021505	33.6344086	33.62	20.585	24.23666667	25.87428571	Industrial
St Peters	81	125.8	85.93	1.463982311	9.03	16.64	17.32	42.99	21.00488486	38.70667597	40.28843917	29.03	29.4925	33.5075	31.006	Industrial
St Peters	88	106.59	66.53	1.602134375	7.24	10.88	10.21	28.33	25.55594776	38.40451818	36.03953406	45.4	23.135	21.38	32.17571429	Industrial
St Peters	95	147.65	83.93	1.759204099	7.74	6.54	8.23	22.51	34.3847179	29.05375389	36.56152821	28.34	24.39	24.46333333	25.55	Industrial
St Peters	96	123.75	84.73	1.460521657	13.98	18.08	7.69	39.75	35.16981132	45.48427673	19.34591195	27.60666667	34.535	13.28	25.49285714	Industrial
St Peters	97	194.71	109.37	1.780287099	15.17	20.6	16.76	52.53	28.87873596	39.21568627	31.90557777	33.05333333	39.51666667	25.9725	32.16	Industrial
St Peters	111	145.5	83.62	1.740014351	3.61	20.25	11.12	34.98	10.32018296	57.89022298	31.78959405	14.51	21.4725	30.2225	24.58777778	Industrial
St Peters	112	119.67	83.93	1.42583105	10.02	22.45	19.26	51.73	19.36980476	43.39841485	37.2317804	19.90666667	29.6075	10.11	22.04111111	Industrial
St Peters	116	141.16	82.72	1.706479691	9.71	12.8	12.04	34.55	28.10419682	37.04775687	34.84804631	28.67	30.18	35.325	31.785	Industrial
St Peters	119	135.27	81.8	1.653667482	7.24	12.22	8.5	27.96	25.89413448	43.70529328	30.40057225	35.89	34.63	21.47	32.12555556	Industrial
St Peters	121	127.81	80.46	1.588491176	7.3	6.66	14.6	28.56	25.56022409	23.31932773	51.12044818	40.47333333	34.36666667	24.2325	32.145	Industrial
St Peters	124	135.21	85.99	1.572392139	6.58	15.86	11.28	33.72	19.51364176	47.03440095	33.4519573	35.625	33.91	28.26333333	32.40888889	Industrial
St Peters	143	131.63	90.63	1.452388834	19.55	18.48	19.95	57.98	33.71852363	31.87305968	34.4084167	24.82	27.02	19.2775	23.483	Industrial
